# Supplementary material for: Germline DNA Repair Gene Mutations and Clonal Hematopoiesis (CH) in 24,849 Patients with BRCA-Associated Cancers
Source: Cancers (Basel). 2025 Apr 25;17(9):1432. doi: 10.3390/cancers17091432 (PMC12071167; doi:10.3390/cancers17091432)
Supplement: Supplementary file 1 [file cancers-17-01432-s001.zip]

Archive with 1 entries (1 files):
- cancers-3524691-supplementary.xlsx
