# Supplementary material for: Germline DNA Repair Gene Mutations and Clonal Hematopoiesis (CH) in 24,849 Patients with BRCA-Associated Cancers
Source: Cancers (Basel). 2025 Apr 25;17(9):1432. doi: 10.3390/cancers17091432 (PMC12071167; doi:10.3390/cancers17091432)
Supplement: Supplementary file 1 [file cancers-17-01432-s001.zip › cancers-3524691-supplementary.xlsx]

## Sheet: Sheet1
Gene	Amino Acid Effects
ASXL1	c.1719+1_1719+3delGTAinsAC; p.A1172fs; p.A640fs; p.A735fs; p.A752fs; p.A861fs; p.A991fs; p.C387*; p.C594*; p.C687*; p.C687fs; p.C856*; p.D475fs; p.D863fs; p.E378*; p.E518*; p.E727fs; p.E773*; p.E850fs; p.E865*; p.E923fs; p.G642*; p.G643fs; p.G645fs; p.G646fs; p.G679*; p.G744fs; p.G819*; p.I617fs; p.I814fs; p.K410*; p.K618fs; p.K686fs; p.K838*; p.K909*; p.L762*; p.L775*; p.L775fs; p.L823*; p.L823f…
ATM	c.2921+1G>A; c.3077+1G>A; c.497-1G>A; c.6096-2A>T; p.A1699fs; p.A1931fs; p.D1935fs; p.E1978*; p.E2039K; p.E2154*; p.E522fs; p.F2799fs; p.F897fs; p.I2888T; p.I389fs; p.K1192fs; p.K307*; p.L1176fs; p.L413fs; p.L585*; p.L906*; p.M1714fs; p.N2567fs; p.P1759fs; p.P2699L; p.Q1128*; p.Q1636fs; p.Q2197fs; p.Q654fs; p.Q700*; p.Q912*; p.R1875*; p.R1882*; p.R1898*; p.R2547_S2549del; p.R2832C; p.R3008C; p.R3…
BARD1	c.216-1G>T; p.G65*; p.Q245*
BCOR	c.165+1G>T; p.L1646fs; p.Q833*; p.S336fs
BCORL1	p.Q798*; p.R1420*; p.R1466*
BRAF	p.G466A; p.K483E; p.N581S; p.V600E; p.V600K
BRCA1	p.E203*; p.E23fs; p.Q1281P; p.V340fs
BRCA2	p.I605fs; p.K1541*; p.K1691fs; p.K1984fs; p.N1784fs; p.R2336L; p.S1099*; p.S2806*; p.Y2916*
BRIP1	c.2380-2A>T; p.D184Y; p.E795*; p.K752fs; p.K998fs; p.S625*; p.Y800*
CALR	p.K385fs
CBL	p.C384R; p.C384Y; p.C396R; p.C404Y; p.C419Y; p.L380P; p.R420L; p.R420P; p.R420Q; p.S675C; p.Y371H; p.Y371N
CHEK2	c.1037+1G>T; c.1037+2T>C; c.1224+1G>A; c.1225-1G>A; c.1225-1G>T; c.1388+2T>C; c.1590+1G>A; c.1590+1G>T; c.319+1G>A; c.573+1G>A; c.573+1delG; c.574-1G>A; c.721+1G>A; c.813-1G>A; c.975+2T>G; c.975+2dupT; c.975+4_975+7delAGTA; p.A435V; p.D390N; p.E192*; p.E403fs; p.E472*; p.E64K; p.E8*; p.E84*; p.F245fs; p.G210R; p.K416E; p.L391*; p.L510fs; p.L524fs; p.N105fs; p.Q27*; p.Q379fs; p.Q51*; p.Q69*; p.R18…
CREBBP	c.798+2T>C; p.C1783*; p.E1149*; p.G1411*; p.I1649fs; p.P1946fs; p.P1948fs; p.Q1073*; p.Q2199fs; p.Y1503D
DNMT3A	p.G642*; p.Y370fs; c.1014+1G>C; c.1014+2T>G; c.1015-1G>A; c.1015-1G>C; c.1015-2A>C; c.1015-2A>G; c.1015-2A>T; c.1015-2delA; c.1122+1G>A; c.1122+1G>C; c.1122+2T>A; c.1122+2T>G; c.1123-1G>A; c.1123-1G>C; c.1123-1G>T; c.1123-2A>G; c.1279+1G>A; c.1279+1G>C; c.1279+1G>T; c.1279+2T>C; c.1429+1G>A; c.1430-1G>A; c.1430-2A>G; c.1474+1G>A; c.1475-1G>A; c.1475-1G>C; c.1554+1G>A; c.1554+1G>C; c.1555-1G>C; c.…
EZH2	c.118-2dupA; c.625+2T>G; p.D384fs; p.E22fs; p.E259*; p.Q94*; p.R34*
FLT3	p.A680V; p.D835Y
GNAS	p.Q870H; p.Q870R; p.R844C; p.R844H; p.R844S
IDH1	p.R132C; p.R132H
IDH2	p.R140G; p.R140L; p.R140Q; p.R140W
JAK2	p.V617F
KIT	p.D816V; p.R634W
KRAS	p.A146T; p.A59G; p.G12R; p.I36M; p.V14I
MPL	p.S204P; p.W515K; p.W515L; p.Y591D
MRE11	p.E645*; p.Q591*; p.Q630*
MYD88	p.S219C; p.S251N; p.Ter160Rext*?
NBN	c.1397+1_1397+9delGTCTGTTTTinsACA; c.585-2A>G; p.K219fs; p.N684fs; p.R218fs; p.R466fs; p.S213*; p.T226fs
NOTCH1	p.E1903*; p.L2304*; p.P2514fs; p.Q2459*; p.R448fs
NRAS	p.G12D; p.G13D
PALB2	p.E456*; p.E657*; p.G680*; p.K346fs; p.S1082fs
PPM1D	p.S421*; p.E472*; p.K420*; p.A454fs; p.A479fs; p.A481fs; p.A523fs; p.C478*; p.C478fs; p.D470fs; p.D509fs; p.E423*; p.E424*; p.E424fs; p.E447*; p.E447fs; p.E451*; p.E455fs; p.E459*; p.E459fs; p.E472fs; p.E475*; p.E475fs; p.E476*; p.E476fs; p.E525*; p.E527*; p.E527fs; p.E539*; p.E540*; p.E540fs; p.F449fs; p.F534fs; p.G463fs; p.G519fs; p.G544fs; p.H487fs; p.H550fs; p.I436fs; p.I456fs; p.I526fs; p.K4…
PTPN11	p.D61V; p.K70R; p.N58S; p.Y279C
RAD21	p.Q592*; c.144+1G>A; c.688+1G>A; p.A247fs; p.E315fs; p.G547fs; p.I463fs; p.I579fs; p.K371fs; p.Q431*; p.R478*; p.W23*
RAD51C	c.1026+5_1026+7delGTA; c.706-2A>G; p.Q133*; p.R237*; p.Ter136Qext*?
RAD51D	p.G278fs; p.S93fs
RUNX1	p.R320*; c.725-1G>T; p.Q15fs; p.S141L
SETBP1	p.D868N; p.G870S
SETD2	c.4917+1G>A; p.E1430*; p.M1?; p.Q7*; p.R1694fs; p.R424*; p.R456*; p.V1427fs
SF3B1	p.D781G; p.E622D; p.G740R; p.G742D; p.H662D; p.H662Q; p.H662Y; p.K666E; p.K666M; p.K666N; p.K666Q; p.K666R; p.K666T; p.K700E; p.N626D; p.N626H; p.R625L; p.R775L; p.T663I
SMC1A	p.R1066C
SRSF2	p.P95A; p.P95H; p.P95L; p.P95R; p.P95T; p.R94dup
STAG2	c.1535-3_1535-2insTA; c.2026-1G>T; c.288+1G>A; c.3578+1G>T; p.A512fs; p.E359*; p.G46fs; p.I304fs; p.NKE357*; p.R1242*; p.R69*; p.S704*; p.Y713*
TET2	p.Q803*; p.N1784fs; p.N582fs; p.Q886*; p.Y592*; c.3410-1G>A; c.3500+1G>A; c.3501-2A>G; c.3594+1G>T; c.3594+2T>G; c.3595-1G>A; c.3595-2A>G; c.3803+1G>A; c.3803+2T>G; c.3804-1G>A; c.3954+1G>A; c.3954+1G>C; c.3954+5G>A; c.3954+5G>C; c.3955-2A>C; c.3955-2A>G; c.4044+1G>A; c.4044+1G>C; c.4045-1G>C; c.4045-2A>G; c.4182+1G>C; c.4183-2A>G; c.4537+1G>A; c.4537+2T>C; p.A1283fs; p.A1341fs; p.A1605fs; p.A569…
TP53	p.Q317*; c.375+5G>C; c.376-1G>A; c.559+1G>A; c.560-1G>A; c.672+1G>A; c.673-1G>C; c.920-2A>G; p.A138P; p.A138V; p.C135F; p.C135S; p.C135Y; p.C141Y; p.C176F; p.C176R; p.C176Y; p.C238S; p.C238Y; p.C242Y; p.C275R; p.C275Y; p.C277W; p.C277Y; p.D259H; p.D281V; p.D281_R282delinsG; p.E171del; p.E204G; p.E285K; p.E286G; p.E286Q; p.E326*; p.E339fs; p.F109V; p.F109fs; p.F134C; p.F134L; p.F270L; p.F270S; p.F…
U2AF1	p.Q157P; p.Q157R; p.S34F; p.S34Y
WT1	p.P266fs
ZRSR2	c.122-1G>A; c.203+1G>A; c.312+1G>A; c.827+1G>A; c.937+1G>A; p.E112*; p.E113*; p.N149fs; p.R295*; p.W291*; p.Y347*
